# Supplementary material for: Admission Liver Enzyme Elevation Grade for Risk Stratification in Critically Ill Patients: Development and Internal Validation of an Exploratory Prognostic Model
Source: J Clin Med. 2026 Jul 14;15(14):5513. doi: 10.3390/jcm15145513 (PMC13413069; doi:10.3390/jcm15145513)
Supplement: Supplementary file 1 [file jcm-15-05513-s001.zip]

Archive with 1 entries (1 files):
- jcm-4395501-supplementary.pdf
